# Supplementary material for: Application of digitization and visualization-based muscle strength measurement in ischemic stroke patients with motor dysfunction
Source: Sci Rep. 2023 Oct 16;13:17507. doi: 10.1038/s41598-023-44826-9 (PMC10579306; doi:10.1038/s41598-023-44826-9)
Supplement: Supplementary file 1 — Supplementary Information. [file 41598_2023_44826_MOESM1_ESM.xlsx]

## Sheet: Lovett grade 2 
Name	Gender	Age	Affected side	Hospital stay	Height (cm)	Weight (Kg)
Deng Dianfa	Male	66	Left	07-27--08-05	158	54
Deng Meixiu	Female	64	Left	06-01--06-12	155	65
Deng Xiuying	Female	84	Left	09-01--09-05	157	57
Hou Shuimei	Female	65	Right	04-28--05-57	165	68
Hu Huanyu	Male	80	Right	01-27--02-02	168	76
Huang Lisheng	Male	72	Right	02-28--03-06	163	63
Jiang Chunxiu	Female	67	Left	08-22--08-27	155	52
Jiang Decheng	Male	63	Right	01-13--01-19	171	80
Jiang Gonghua	Male	57	Left	02-13--02-18	155	53
Jiang Hanqing	Male	80	Left	05-16--06-09	152	58
Jiang Liehong	Male	65	Right	08-29--09-03	168	65
Jiang Sixiu	Female	65	Left	03-06--03-16	164	65
Jiang Zhenjie	Male	66	Right	06-30--07-05	173	65
Li Jinmao	Male	50	Left	03-26--04-02	164	66
Li Suzhen	Female	86	Right	07-03--07-09	165	90
Long Feiyun	Male	78	Right	03-12--03-22	166	70
Long Shengchang	Male	66	Left	01-21--01-26	160	56
Longhua	Male	47	Left	03-07--03-16	155	70
Mao Laidi	Female	63	Right	02-05--02-12	170	70
Mrs. Li Qing	Female	77	Right	03-04--03-20	170	70
Peng Mingwei	Male	71	Left	01-28--02-04	163	66
plum cash	Male	61	Left	08-19--08-26	161	58
Qin Jichang	Male	61	Right	05-17--05-27	175	65
Shen Baoliang	Male	48	Left	04-23--04-29	150	50
Su Kaixi	Male	62	Right	02-17--02-23	160	55
Tang Chunjin	Male	67	Left	09-04--09-11	163	62
Tang Guangbin	Male	67	Right	06-11--06-16	168	63
Tang Linli	Female	48	Left	03-30--04-08	153	59
Tang Qiuying	Female	53	Right	03-27--03-31	168	68
Tang Shanquan	Male	54	Right	07-13--07-21	161	60
Tang Tiancai	Male	64	Right	06-22--06-28	165	65
Tang Youmei	Female	61	Left	01-08--01-14	157	50
Wang Liying	Female	49	Right	03-05--03-19	162	62
Wang Zhongshi	Male	70	Right	07-02--07-10	168	57
Wu Shunqiu	Male	73	Right	02-06--02-21	163	55
Wu Yanjun	Male	66	Right	01-27--02-10	162	59
Yang Huaigui	Male	67	Left	03-12-03-19	163	64
Yang Xiaoming	Female	57	Right	08-05--08-10	172	80
Yu Dongcai	Male	73	Right	08-11--08-15	160	48
Zhou Shenghua	Male	61	Right	05-28--06-03	172	70
Zhou Xiuying	Female	74	Right	02-24--02-29	172	70
Zou Hongquan	Male	57	Left	04-02--04-08	172	68

## Sheet: Lovett grade 3
Name	Gender	Age	Affected side	Hospital stay	Height (cm)	Weight (Kg)
Chen Guiying	Female	52	Right	07-10--07-17	172	74
Chen Zubin	Male	79	Right	07-11--07-20	158	58
Feng Xianmin	Male	71	Left	08-09--08-20	155	60
Hu Jiazhen	Female	71	Right	03-11--03-16	167	68
Hu Jun	Male	61	Right	03-06--03-17	155	62
Huang Maoqiong	Female	65	Right	12-31--01-06	167	67
Huang Runmei	Female	86	Right	08-13--08-20	165	64
Jiang Aiguo	Male	81	Left	08-30--09-08	158	60
Jiang Deyuan	Male	54	Right	08-06--08-12	160	67
Jiang Heying	Female	67	Right	01-24--01-31	167	70
Jiang Houchun	Male	77	Right	08-13--08-20	163	58
Jiang Yongsheng	Male	81	Right	05-24--05-28	143	52
Li Mingyu	Female	45	Left	03-07--03-13	168	60
Li Qiongzhen	Female	75	Left	06-08--06-15	168	70
Li Shunfen	Female	82	Right	03-01--03-09	165	65
Li Xiuhua	Female	55	Right	07-20--07-29	172	65
Liao Zhigang	Male	66	Right	02-29--03-10	160	65
Lin Xiujuan	Female	56	Left	05-01--05-07	168	75
Liu Jian	Male	50	Left	06-30--07-06	160	65
Liu Yuxia	Female	47	Left	07-12--07-24	175	68
Luo Linbin	Female	72	Right	01-12--01-20	170	70
Luo Shunqiang	Male	61	Left	01-19--02-05	160	66
Luo Sixiu	Female	68	Left	07-01--07-02	170	75
Mo Simei	Female	66	Right	04-03--04-13	177	71
Mo Yiyan	Female	61	Left	03-06--03-13	165	70
Mo Yurong	Female	66	Right	06-11--06-16	166	66
Qin Baolin	Male	56	Right	07-20--07-29	163	70
Qin Xiuying	Female	55	Left	03-16--03-21	173	70
Shi Tongguang	Male	62	Right	01-14--01-16	155	58
Su Jianping	Female	75	Left	08-30--09-08	165	65
Su Tianshun	Male	70	Left	01-26--02-02	155	48
Tang Bingying	Female	62	Left	01-14--01-20	170	67
Tang Daoyin	Male	66	Right	03-12--03-19	155	56
Tang Qihua	Male	61	Left	07-09--08-07	158	70
Tang Renmei	Female	56	Left	01-15--01-22	172	74
Tang Shehua	Male	79	Right	07-11--07-20	162	61
Tang Youxing	Male	46	Left	04-03--04-08	150	70
Tang Zhanyi	Male	53	Left	01-30--02-04	156	50
Wang Chengxiu	Male	57	Left	09-10--09-17	155	75
Wang Pengying	Female	49	Left	03-04--03-19	166	66
Wang Wanbin	Male	71	Right	03-19--03-26	165	65
Wang Zhilian	Female	61	Left	07-16--07-27	170	70
Wei Lianying	Female	67	Left	07-03--07-13	172	72
Yan Guimin	Male	61	Right	08-06--08-12	154	45
Yang Changsheng	Male	68	Left	08-09--08-20	165	60
Yang Shizhong	Male	67	Right	04-30--05-06	155	48
Zeng Bin	Male	57	Right	12-27--01-05	157	58
Zhao Defu	Male	66	Left	07-16--07-27	160	60

## Sheet: Lovett grade 4
Name	Gender	Age	Affected side	Hospital stay	Height (cm)	Weight (Kg)
Chen Fawei	Male	73	Left	06-15--06-30	165	61
Chen Runxi	Male	54	Left	03-16--03-23	165	70
Dai Lu	Male	65	Left	05-03--05-10	167	66
Deng Jianjin	Female	55	Right	03-28--04-06	153	55
Ding Manjiao	Female	64	Right	03-22--04-02	166	66
Han Xiaoyong	Female	65	Right	05-03--05-11	151	46
Hou Jihuang	Male	81	Right	01-21--01-30	160	60
Hu Mingchun	Female	65	Left	01-14--01-19	163	66
Huang Manying	Female	69	Left	02-20--02-26	170	65
Jiang Quanzhong	Male	65	Right	05-14--05-21	163	70
Jiang Xuanqiang	Male	56	Left	03-21--03-27	175	75
Jiang Yeying	Female	67	Right	07-02--07-08	158	49
Jiang Youlai	Male	66	Right	06-21--07-03	162	66
Jiang Yuying	Female	64	Left	06-26--06-30	158	61
Li Ailin	Male	68	Left	12-30--01-06	165	65
Li Chongxian	Female	61	Right	01-05--01-10	162	85
Li Qianying	Female	68	Right	02-17--03-09	155	50
Li Shengyuan	Male	70	Left	05-14--05-20	170	70
Li Wugou	Male	61	Right	01-30--02-05	170	80
Liang Yueguang	Male	65	Right	07-07--07-14	172	68
Liao Anxi	Male	58	Right	06-01--06-11	170	60
Liao Yunjiao	Female	60	Right	10-07--10-18	158	75
Liu Shaozhong	Male	56	Left	01-29--02-05	168	67
Liu Wei	Male	68	Left	01-17--01-22	165	52
Lu Hegao	Male	75	Right	07-18--07-23	166	60
Lu Yuanrui	Male	62	Left	06-07--06-12	165	80
Meng Shuilian	Female	46	Right	01-27--02-05	164	94
Mo Changjie	Male	70	Right	07-13--07-17	168	69
Mo Jiazhi	Male	58	Right	02-09--02-15	168	55
Mo Laidi	Female	64	Left	07-07--07-13	150	57
Mo Qihou	Male	76	Left	05-16--05-22	150	45
Mo Qingxiu	Female	56	Left	01-03--01-06	155	60
Peng Keguang	Male	79	Right	05-14--05-22	170	62
Qin Hongsheng	Male	77	Left	01-26--02-03	168	61
Shi Guizhen	Female	69	Left	02-17--02-24	172	67
Shi Kedi	Male	66	Left	06-25--06-30	161	60
Tan Youyuan	Male	69	Left	07-22-07-26	168	65
Tang Jiaxiu	Female	82	Right	07-08--07-13	155	50
Tang Qilan	Female	78	Right	02-08--03-02	168	68
Tang Runcheng	Male	76	Left	08-12--08-18	170	70
Tang Shicui	Female	59	Right	05-21--05-27	154	55
Tang Xiuxiu	Female	60	Left	06-26--07-02	160	62
Tang Yuzhen	Female	61	Left	01-17--01-21	158	52
Tang Zengyun	Male	56	Left	01-07--01-13	175	84
Wang Genshu	Male	62	Right	05-28--06-02	167	55
Wang Manyuan	Male	52	Right	02-01--02-05	152	55
Wang Meijun	Female	84	Left	01-30--02-05	158	51
Wang Shuangsheng	Male	52	Left	07-23--07-29	170	70
Wang Xin'e	Female	60	Left	03-19--03-31	156	68
Wang Zuhua	Male	70	Right	09-22--09-27	168	67
Wei Wenfu	Male	57	Left	01-31--02-06	158	62
Wen Zhihua	Male	81	Right	07-07--07-14	160	50
Wu Shilin	Male	66	Left	02-09--02-15	163	60
Wu Taijun	Male	69	Right	02-11--02-17	163	56
Wu Zhongduo	Male	52	Left	04-08--04-15	160	54
Xie Xiuying	Female	73	Right	06-17--06-22	166	64
Yang Junzhi	Male	70	Left	05-22--05-29	170	80
Yang Qianhe	Male	56	Right	05-27--06-01	165	67
yangmingshan	Male	76	Left	06-05--06-15	158	70
Yao Mingchang	Male	72	Left	05-24--06-09	160	55
Zhang Yongda	Male	76	Right	03-28--04-04	167	68
Zhao Ge	Male	53	Left	07-25--07-30	167	70
Zhao Songsao	Female	64	Left	01-16--01-20	163	64
Zheng Lanxiang	Female	70	Left	02-26--03-08	171	66
Zheng Shaoping	Male	56	Left	07-11--07-16	170	80
Zhou Jianguo	Male	67	Right	06-24--06-30	160	65
Zou Zaiyin	Male	61	Right	03-07--03-14	150	45

## Sheet: NIHSS 0
Name	Gender	Age	Affected side	Hospital stay	Height (cm)	Weight (Kg)
Chen Fawei	Male	73	Left	06-15--06-30	165	61
Chen Runxi	Male	54	Left	03-16--03-23	165	70
Dai Lu	Male	65	Left	05-03--05-10	167	66
Deng Jianjin	Female	55	Right	03-28--04-06	153	55
Ding Manjiao	Female	64	Right	03-22--04-02	166	66
Han Xiaoyong	Female	65	Right	05-03--05-11	151	46
Hou Jihuang	Male	81	Right	01-21--01-30	160	60
Hu Mingchun	Female	65	Left	01-14--01-19	163	66
Huang Manying	Female	69	Left	02-20--02-26	170	65
Jiang Quanzhong	Male	65	Right	05-14--05-21	163	70
Jiang Xuanqiang	Male	56	Left	03-21--03-27	175	75
Jiang Yeying	Female	67	Right	07-02--07-08	158	49
Jiang Youlai	Male	66	Right	06-21--07-03	162	66
Jiang Yuying	Female	64	Left	06-26--06-30	158	61
Li Ailin	Male	68	Left	12-30--01-06	165	65
Li Chongxian	Female	61	Right	01-05--01-10	162	85
Li Qianying	Female	68	Right	02-17--03-09	155	50
Li Shengyuan	Male	70	Left	05-14--05-20	170	70
Li Wugou	Male	61	Right	01-30--02-05	170	80
Liang Yueguang	Male	65	Right	07-07--07-14	172	68
Liao Anxi	Male	58	Right	06-01--06-11	170	60
Liao Yunjiao	Female	60	Right	10-07--10-18	158	75
Liu Shaozhong	Male	56	Left	01-29--02-05	168	67
Liu Wei	Male	68	Left	01-17--01-22	165	52
Lu Hegao	Male	75	Right	07-18--07-23	166	60
Lu Yuanrui	Male	62	Left	06-07--06-12	165	80
Meng Shuilian	Female	46	Right	01-27--02-05	164	94
Mo Changjie	Male	70	Right	07-13--07-17	168	69
Mo Jiazhi	Male	58	Right	02-09--02-15	168	55
Mo Laidi	Female	64	Left	07-07--07-13	150	57
Mo Qihou	Male	76	Left	05-16--05-22	150	45
Mo Qingxiu	Female	56	Left	01-03--01-06	155	60
Peng Keguang	Male	79	Right	05-14--05-22	170	62
Qin Hongsheng	Male	77	Left	01-26--02-03	168	61
Shi Guizhen	Female	69	Left	02-17--02-24	172	67
Shi Kedi	Male	66	Left	06-25--06-30	161	60
Tan Youyuan	Male	69	Left	07-22-07-26	168	65
Tang Jiaxiu	Female	82	Right	07-08--07-13	155	50
Tang Qilan	Female	78	Right	02-08--03-02	168	68
Tang Runcheng	Male	76	Left	08-12--08-18	170	70
Tang Shicui	Female	59	Right	05-21--05-27	154	55
Tang Xiuxiu	Female	60	Left	06-26--07-02	160	62
Tang Yuzhen	Female	61	Left	01-17--01-21	158	52
Tang Zengyun	Male	56	Left	01-07--01-13	175	84
Wang Genshu	Male	62	Right	05-28--06-02	167	55
Wang Manyuan	Male	52	Right	02-01--02-05	152	55
Wang Meijun	Female	84	Left	01-30--02-05	158	51
Wang Shuangsheng	Male	52	Left	07-23--07-29	170	70
Wang Xin'e	Female	60	Left	03-19--03-31	156	68
Wang Zuhua	Male	70	Right	09-22--09-27	168	67
Wei Wenfu	Male	57	Left	01-31--02-06	158	62
Wen Zhihua	Male	81	Right	07-07--07-14	160	50
Wu Shilin	Male	66	Left	02-09--02-15	163	60
Wu Taijun	Male	69	Right	02-11--02-17	163	56
Wu Zhongduo	Male	52	Left	04-08--04-15	160	54
Xie Xiuying	Female	73	Right	06-17--06-22	166	64
Yang Junzhi	Male	70	Left	05-22--05-29	170	80
Yang Qianhe	Male	56	Right	05-27--06-01	165	67
yangmingshan	Male	76	Left	06-05--06-15	158	70
Yao Mingchang	Male	72	Left	05-24--06-09	160	55
Zhang Yongda	Male	76	Right	03-28--04-04	167	68
Zhao Ge	Male	53	Left	07-25--07-30	167	70
Zhao Songsao	Female	64	Left	01-16--01-20	163	64
Zheng Lanxiang	Female	70	Left	02-26--03-08	171	66
Zheng Shaoping	Male	56	Left	07-11--07-16	170	80
Zhou Jianguo	Male	67	Right	06-24--06-30	160	65
Zou Zaiyin	Male	61	Right	03-07--03-14	150	45

## Sheet: NIHSS 1
Name	Gender	Age	Affected side	Hospital stay	Height (cm)	Weight (Kg)
Feng Xianmin	Male	71	Left	08-09--08-20	155	60
Hu Jiazhen	Female	71	Right	03-11--03-16	167	68
Jiang Aiguo	Male	81	Left	08-30--09-08	158	60
Jiang Houchun	Male	77	Right	08-13--08-20	163	58
Li Mingyu	Female	45	Left	03-07--03-13	168	60
Li Qiongzhen	Female	75	Left	06-08--06-15	168	70
Li Xiuhua	Female	55	Right	07-20--07-29	172	65
Liao Zhigang	Male	66	Right	02-29--03-10	160	65
Lin Xiujuan	Female	56	Left	05-01--05-07	168	75
Liu Jian	Male	50	Left	06-30--07-06	160	65
Liu Yuxia	Female	47	Left	07-12--07-24	175	68
Mo Simei	Female	66	Right	04-03--04-13	177	71
Mo Yurong	Female	66	Right	06-11--06-16	166	66
Qin Baolin	Male	56	Right	07-20--07-29	163	70
Shi Tongguang	Male	62	Right	01-14--01-16	155	58
Su Jianping	Female	75	Left	08-30--09-08	165	65
Su Tianshun	Male	70	Left	01-26--02-02	155	48
Tang Qihua	Male	61	Left	07-09--08-07	158	70
Tang Renmei	Female	56	Left	01-15--01-22	172	74
Tang Shehua	Male	79	Right	07-11--07-20	162	61
Tang Youxing	Male	46	Left	04-03--04-08	150	70
Tang Zhanyi	Male	53	Left	01-30--02-04	156	50
Wang Pengying	Female	49	Left	03-04--03-19	166	66
Wang Zhilian	Female	61	Left	07-16--07-27	170	70
Yan Guimin	Male	61	Right	08-06--08-12	154	45
Yang Shizhong	Male	67	Right	04-30--05-06	155	48

## Sheet: NIHSS 2
Name	Gender	Age	Affected side	Hospital stay	Height (cm)	Weight (Kg)
Chen Guiying	Female	52	Right	07-10--07-17	172	74
Chen Zubin	Male	79	Right	07-11--07-20	158	58
Hu Jun	Male	61	Right	03-06--03-17	155	62
Huang Maoqiong	Female	65	Right	12-31--01-06	167	67
Huang Runmei	Female	86	Right	08-13--08-20	165	64
Jiang Deyuan	Male	54	Right	08-06--08-12	160	67
Jiang Heying	Female	67	Right	01-24--01-31	167	70
Jiang Yongsheng	Male	81	Right	05-24--05-28	143	52
Li Shunfen	Female	82	Right	03-01--03-09	165	65
Luo Linbin	Female	72	Right	01-12--01-20	170	70
Luo Shunqiang	Male	61	Left	01-19--02-05	160	66
Luo Sixiu	Female	68	Left	07-01--07-02	170	75
Mo Yiyan	Female	61	Left	03-06--03-13	165	70
Qin Xiuying	Female	55	Left	03-16--03-21	173	70
Tang Bingying	Female	62	Left	01-14--01-20	170	67
Tang Daoyin	Male	66	Right	03-12--03-19	155	56
Wang Chengxiu	Male	57	Left	09-10--09-17	155	75
Wang Wanbin	Male	71	Right	03-19--03-26	165	65
Wei Lianying	Female	67	Left	07-03--07-13	172	72
Yang Changsheng	Male	68	Left	08-09--08-20	165	60
Zeng Bin	Male	57	Right	12-27--01-05	157	58
Zhao Defu	Male	66	Left	07-16--07-27	160	60

## Sheet: NIHSS 3
Name	Gender	Age	Affected side	Hospital stay	Height (cm)	Weight (Kg)
Deng Dianfa	Male	66	Left	07-27--08-05	158	54
Deng Meixiu	Female	64	Left	06-01--06-12	155	65
Deng Xiuying	Female	84	Left	09-01--09-05	157	57
Hou Shuimei	Female	65	Right	04-28--05-57	165	68
Hu Huanyu	Male	80	Right	01-27--02-02	168	76
Huang Lisheng	Male	72	Right	02-28--03-06	163	63
Jiang Chunxiu	Female	67	Left	08-22--08-27	155	52
Jiang Decheng	Male	63	Right	01-13--01-19	171	80
Jiang Gonghua	Male	57	Left	02-13--02-18	155	53
Jiang Hanqing	Male	80	Left	05-16--06-09	152	58
Jiang Liehong	Male	65	Right	08-29--09-03	168	65
Jiang Sixiu	Female	65	Left	03-06--03-16	164	65
Jiang Zhenjie	Male	66	Right	06-30--07-05	173	65
Li Jinmao	Male	50	Left	03-26--04-02	164	66
Li Suzhen	Female	86	Right	07-03--07-09	165	90
Long Feiyun	Male	78	Right	03-12--03-22	166	70
Long Shengchang	Male	66	Left	01-21--01-26	160	56
Longhua	Male	47	Left	03-07--03-16	155	70
Mao Laidi	Female	63	Right	02-05--02-12	170	70
Mrs. Li Qing	Female	77	Right	03-04--03-20	170	70
Peng Mingwei	Male	71	Left	01-28--02-04	163	66
plum cash	Male	61	Left	08-19--08-26	161	58
Qin Jichang	Male	61	Right	05-17--05-27	175	65
Shen Baoliang	Male	48	Left	04-23--04-29	150	50
Su Kaixi	Male	62	Right	02-17--02-23	160	55
Tang Chunjin	Male	67	Left	09-04--09-11	163	62
Tang Guangbin	Male	67	Right	06-11--06-16	168	63
Tang Linli	Female	48	Left	03-30--04-08	153	59
Tang Qiuying	Female	53	Right	03-27--03-31	168	68
Tang Shanquan	Male	54	Right	07-13--07-21	161	60
Tang Tiancai	Male	64	Right	06-22--06-28	165	65
Tang Youmei	Female	61	Left	01-08--01-14	157	50
Wang Liying	Female	49	Right	03-05--03-19	162	62
Wang Zhongshi	Male	70	Right	07-02--07-10	168	57
Wu Shunqiu	Male	73	Right	02-06--02-21	163	55
Wu Yanjun	Male	66	Right	01-27--02-10	162	59
Yang Huaigui	Male	67	Left	03-12-03-19	163	64
Yang Xiaoming	Female	57	Right	08-05--08-10	172	80
Yu Dongcai	Male	73	Right	08-11--08-15	160	48
Zhou Shenghua	Male	61	Right	05-28--06-03	172	70
Zhou Xiuying	Female	74	Right	02-24--02-29	172	70
Zou Hongquan	Male	57	Left	04-02--04-08	172	68
